# Supplementary material for: Fecal Nervonic Acid as a Biomarker for Diagnosing and Monitoring Inflammatory Bowel Disease
Source: Biomedicines. 2024 Dec 4;12(12):2764. doi: 10.3390/biomedicines12122764 (PMC11673069; doi:10.3390/biomedicines12122764)
Supplement: Supplementary file 1 [file biomedicines-12-02764-s001.zip]

Archive with 1 entries (1 files):
- biomedicines-3340624-supplementary.pdf
